# Supplementary material for: A phase I/II study of triple-mutated oncolytic herpes virus G47∆ in patients with progressive glioblastoma
Source: Nat Commun. 2022 Jul 21;13:4119. doi: 10.1038/s41467-022-31262-y (PMC9304402; doi:10.1038/s41467-022-31262-y)
Supplement: Supplementary file 4 — Source Data [file 41467_2022_31262_MOESM4_ESM.xlsx]

## Sheet: Figure 1
	Figure 1
	No	Time (month)	Death=1 Survival=0
	#1	3.6	1
	#2	7.3	1
	#3	47	1
	#4	143.9	0
	#5	7.2	1
	#6	15.2	1
	#7	3.2	1
	#8	6.4	1
	#9	46.7	1
	#10	6.9	1
	#11	6.2	1
	#12	11.6	1
	#13	13.7	1

## Sheet: Figure 3 a 
	Figure 3 a
	Day	-1	0	1	2	3	4	5	6	7	8	9	10	11	12	13	14	15	16	17
	Body temperature	36.9	37	37.9	38.5	37.1	37.4	38	38.2	38.8	37.7	36.7	36.5	36.7	36.6	36.7	36.3	36.7	36.3	37.2

## Sheet: Figure 6
	Figure 6
	No.	Before	1 month	3 months	12 months	24 months	36 months
	#1	1.16
	#2	1.04	1
	#3	1.23	0.96	0.79	1.03	1.06	1
	#4	3	2.61	2.59	2.45	2.82	2.82
	#5	2.16	1.21	2.01
	#6	0.71	0.76	0.93
	#7	1.34	0.8
	#8	1.84	1.81
	#9	0.67	0.55	0.43	0.8
	#10	1.58	1.93	2.08
	#11	0.9	0.7	1
	#12	1.5	1	1.2	0.9
	#13	0.5	0.4	0.3	0.2

## Sheet: Supplementary Figure 3A
	Supplementary Figure 3A
	No.	Pre-administration	7 days	1 month	2 months	3 months	12 months	IDH1
	#1	2332	3339					wild
	#2	361	945	1600				mutated
	#3	2244	2537	489.6	545.4	520.3		wild
	#4	225	1040	491.4	515.8	641.4	368.1	wild
	#5	754	960	924	800	1346.9		wild
	#6	728	1156.3	1140	1638	1872		wild
	#7	2108	2671.2					wild
	#8	1089	2067					wild
	#9	924	1020.6	979.1	1051.5	1281.4		wild
	#10	792	978.9	1097.2	1036	1599		wild
	#11	880	1274	1474.1	1267.1	1335.2		mutated
	#12	1624	2163.1	2161.2	2828.9	3706.4		wild
	#13	819	795.2	916.2	1210.3	2566.6		wild

## Sheet: Supplementary Figure 3B
	Supplementary Figure 3B
	No.	Pre-administration	7 days	1 month	2 months	3 months	12 months	IDH1
	#1	1	1.43					wild
	#2	1	2.62	4.43				mutated
	#3	1	1.13	0.22	0.24	0.23		wild
	#4	1	4.62	2.18	2.29	2.85	1.64	wild
	#5	1	1.27	1.23	1.06	1.79		wild
	#6	1	1.59	1.57	2.25	2.57		wild
	#7	1	1.27					wild
	#8	1	1.9					wild
	#9	1	1.1	1.06	1.14	1.39		wild
	#10	1	1.24	1.39	1.31	2.02		wild
	#11	1	1.45	1.68	1.44	1.52		mutated
	#12	1	1.33	1.33	1.74	2.28		wild
	#13	1	0.97	1.12	1.48	3.13		wild
